# Supplementary material for: Fabrication of Activated Carbon Decorated with ZnO Nanorod-Based Electrodes for Desalination of Brackish Water Using Capacitive Deionization Technology
Source: Int J Mol Sci. 2023 Jan 11;24(2):1409. doi: 10.3390/ijms24021409 (PMC9866127; doi:10.3390/ijms24021409)
Supplement: Supplementary file 1 [file ijms-24-01409-s001.zip]

Archive with 1 entries (1 files):
- ijms-2053821-supplementary.pdf
